# Supplementary material for: Characterisation of the spectrum and genetic dependence of collateral mutations induced by translesion DNA synthesis
Source: PLoS Genet. 2022 Feb 7;18(2):e1010051. doi: 10.1371/journal.pgen.1010051 (PMC8870599; doi:10.1371/journal.pgen.1010051)
Supplement: S1 Data — (XLSX) [file pgen.1010051.s010.xlsx]

## Sheet: Fig 1
Fig 1B
Genotype	Treatment	Point mutation counts in individual clones
WT	mock	53	52	59
WT	cyclophosphamide	261	329	251
WT	cisplatin	282	286	340	514	261	296	250	423
WT	MMS	1078	2401	1904	1166	1757	714
WT	UVC	2362	3249	3081	1757	1404	2021
MSH2 –/–	mock	978	1174
BRCA1 –/–	mock	466	506	218	526	510	583	494
Fig 1C
Genotype	Treatment	Close mutation ratios in individual clones
WT	mock	0	0	0	0
WT	cyclophosphamide	0.0268199	0.0151976	0.00796813
WT	cisplatin	0.0460993	0.0244755	0.0176471	0.0233463	0.0191571	0.027027	0.052	0.0330969
WT	MMS	0.00927644	0.0124948	0.00787815	0.0222985	0.00512237	0.00280112
WT	UVC	0.0232854	0.0313943	0.0344044	0.0313034	0.0299145	0.020287
MSH2 –/–	mock	0.00306749	0.00936968
BRCA1 –/–	mock	0.0236051	0.06917	0.0137615	0.0361217	0.0196078	0.0325901	0.0222672

## Sheet: Fig 2
Fig 2A
	Average count of point mutations in the indicated triplet context
Treatment	A[C>A]A	A[C>A]C	A[C>A]G	A[C>A]T	C[C>A]A	C[C>A]C	C[C>A]G	C[C>A]T	G[C>A]A	G[C>A]C	G[C>A]G	G[C>A]T	T[C>A]A	T[C>A]C	T[C>A]G	T[C>A]T	A[C>G]A	A[C>G]C	A[C>G]G	A[C>G]T	C[C>G]A	C[C>G]C	C[C>G]G	C[C>G]T	G[C>G]A	G[C>G]C	G[C>G]G	G[C>G]T	T[C>G]A	T[C>G]C	T[C>G]G	T[C>G]T	A[C>T]A	A[C>T]C	A[C>T]G	A[C>T]T	C[C>T]A	C[C>T]C	C[C>T]G	C[C>T]T	G[C>T]A	G[C>T]C	G[C>T]G	G[C>T]T	T[C>T]A	T[C>T]C	T[C>T]G	T[C>T]T	A[T>A]A
UVC	29.6667	4.33333	1.33333	7.5	35.1667	21.8333	4.16667	36.8333	22.3333	2.83333	0	4.66667	25.6667	15.6667	1.16667	16.5	2.5	1.16667	0.5	3.16667	3	9	0.833333	17.1667	1.66667	1.66667	0	3.66667	2.66667	6	0.333333	5.66667	7.83333	20.8333	2.5	55	127.667	268.833	33.6667	269.667	4	14.6667	1.5	39.5	75.6667	189.5	18.3333	205.167	47.3333
cisplatin	4.75	30.625	0.5	10	8.875	15.875	0.75	10.5	4.625	41.75	0.375	11.375	7.125	31.875	0.5	12.75	2	1.25	0.25	2.375	0.375	1.25	0.375	1.625	0.875	2.25	0.125	1.75	1.25	1.875	0.375	3.375	3	2.5	4.125	3	3.125	2.875	1.625	3.25	5.25	3.125	2	3.5	3	2.625	1.25	3.625	2
Fig 2B	The coordinates of the individual points on the plot are the values in columns 15 and 16 of Table C in S1 Text, filtered for cisplatin treated wild type samples
Fig 2C
	Cisplatin pairs				UVC pairs
	C>A	G>T	A>T	T>A	C>T	G>A	A>T	T>A
First in pair	12	4	0	3	3	39	15	4
Second in pair	4	11	6	0	36	3	8	11
Fig 2D
Sample	Genotype	Treatment	All substitutions	Substitutions in close pairs	Close mutation ratio
DT40_WT_cisplatin_1	WT	cisplatin	332	12	0.0361
DT40_WT_cisplatin_2	WT	cisplatin	340	20	0.0588
DT40_WT_cisplatin_3	WT	cisplatin	408	8	0.0196
DT40_WT_cisplatin_4	WT	cisplatin	595	21	0.0353
DT40_WT_cisplatin_5	WT	cisplatin	325	14	0.0431
DT40_WT_cisplatin_6	WT	cisplatin	331	12	0.0363
DT40_WT_cisplatin_7	WT	cisplatin	299	16	0.0535
DT40_WT_cisplatin_8	WT	cisplatin	476	22	0.0462
DT40_POLH_cisplatin_1	POLH–/–	cisplatin	1581	110	0.0696
DT40_POLH_cisplatin_2	POLH–/–	cisplatin	1955	85	0.0435
DT40_POLH_cisplatin_3	POLH–/–	cisplatin	1325	66	0.0498
DT40_POLK_cisplatin_1	POLK–/–	cisplatin	710	17	0.0239
DT40_POLK_cisplatin_2	POLK–/–	cisplatin	617	6	0.00972
DT40_POLK_cisplatin_3	POLK–/–	cisplatin	757	28	0.037
DT40_PCNAK164R_cisplatin_1	PCNAK164R	cisplatin	122	2	0.0164
DT40_PCNAK164R_cisplatin_2	PCNAK164R	cisplatin	123	4	0.0325
DT40_PCNAK164R_cisplatin_3	PCNAK164R	cisplatin	136	0	0
Fig 2E
			Intermutational distances (total counts)
Genotype	Treatment	N	2	3	4	5	6	7	8	9	10	11	12	13	14	15	16	17	18	19	20	21	22	23	24	25	26	27	28	29	30	31	32	33	34	35	36	37	38	39	40	41	42	43	44	45	46	47	48
WT	cisplatin	8	16	5	7	7	2	3	4	1	0	2	1	0	0	0	1	0	1	0	0	0	0	1	1	2	1	0	0	0	0	0	0	0	0	1	0	0	0	0	1	0	0	0	0	1	0	0	0
POLH –/–	cisplatin	3	34	8	12	20	4	1	5	3	5	3	1	2	1	2	1	1	1	0	1	0	0	0	0	1	0	1	0	0	1	0	0	0	0	0	0	0	0	0	0	0	0	0	1	0	0	0	0
POLK –/–	cisplatin	3	14	1	1	0	1	2	1	1	0	2	0	0	0	0	0	0	0	0	0	0	0	0	0	0	0	1	0	0	0	0	0	0	0	0	0	0	0	0	0	0	0	0	0	0	0	0	0
PCNA K164R	cisplatin	3	0	1	1	0	0	0	1	0	0	0	0	0	0	0	0	0	0	0	0	0	0	0	0	0	0	0	0	0	0	0	0	0	0	0	0	0	0	0	0	0	0	0	0	0	0	0	0
WT	UVC	6	70	21	33	10	8	4	10	9	8	3	3	1	1	0	2	0	0	3	0	1	1	1	2	2	1	0	0	0	0	0	2	0	0	1	0	1	1	0	0	1	0	0	0	0	0	0	1
Fig 2F
Cisplatin		Variant allele of collaterl mutation				Simulated
		T	G	C	A	Mean	SD
Previous base	T	5	3	0	1	3.34	1.65472
	G	1	9	0	0	5.49	1.62885
	C	0	1	2	0	2.55	1.48273
	A	1	2	1	6	4.62	1.91938
UVC		Variant allele of collateral mutation				Simulated
		T	G	C	A	Mean	SD
Previous base	T	43	6	5	8	17.915	3.65301
	G	2	2	0	0	7.43	2.68349
	C	6	1	12	4	15.35	3.12993
	A	2	3	0	7	9.805	2.936
[truncated: 47 more columns]

## Sheet: Fig 3
Fig 3A		See Table F in S1 Text
Fig 3B		See Table G in S1 Text
Fig 3C
	Else & Else	N[C>A]C & Else	C/T[C>T]N & Else	N[C>A]C & N[C>A]C	N[C>A]C & C/T[C>T]N	C/T[C>T]N & C/T[C>T]N
Consecutive mutations	23999	16452	20092	3003	7360	5829
Close mutation pairs	218	193	40	26	14	4
Fig 3D
	Intermutational distances (total counts in all cisplatin-treated human samples)
Copying the previous base?	2	3	4	5	6	7	8	9	10	11	12	13	14	15	16	17	18	19	20	21	22	23	24	25	26	27	28	29	30	31	32	33	34	35	36	37	38	39	40	41	42	43	44	45	46	47	48	49	50
NO	13	7	0	3	2	5	2	1	5	3	2	3	0	1	6	2	1	0	1	0	0	0	0	0	1	0	0	0	1	0	1	0	0	1	0	0	0	0	0	0	0	0	0	0	1	1	0	0	0
YES	31	7	13	3	1	1	3	3	0	0	1	1	0	0	0	2	0	1	0	0	0	1	0	1	0	0	0	0	0	0	0	0	0	0	0	0	0	0	0	0	0	0	1	0	0	0	0	0	1
Fig 3E
	Intermutational distances (total counts in all cisplatin-treated human samples)
	2	3	4	5	6	7	8	9	10	11	12	13	14	15	16	17	18	19	20	21	22	23	24	25	26	27	28	29	30	31	32	33	34	35	36	37	38	39	40	41	42	43	44	45	46	47	48	49	50
Observed in 10 samples	893	160	139	95	89	66	72	79	66	65	75	53	63	63	57	58	69	66	57	53	53	40	49	43	47	59	49	48	38	44	50	41	38	42	44	32	34	37	39	31	50	44	52	44	40	40	43	40	47
Simulated in 10 samples	55	47	41	50	48	59	54	67	57	63	56	77	47	43	55	55	62	55	54	47	47	48	66	68	53	39	45	60	49	59	58	42	49	69	62	63	66	46	57	56	54	48	59	53	44	66	43	41	44
[truncated: 50 more columns]

## Sheet: Fig 4
Fig 4A
Sample	Genotype	Treatment	All substitutions	Substitutions in close pairs	Close mutation ratio
DT40_BRCA1_mock_1	BRCA1–/–	mock	469	16	0.0341151
DT40_BRCA1_mock_2	BRCA1–/–	mock	519	36	0.0693642
DT40_BRCA1_mock_3	BRCA1–/–	mock	209	5	0.0239234
DT40_BRCA1_mock_4	BRCA1–/–	mock	527	18	0.0341556
DT40_BRCA1_mock_5	BRCA1–/–	mock	542	14	0.0258303
DT40_BRCA1_mock_6	BRCA1–/–	mock	587	28	0.0477002
DT40_BRCA1_mock_7	BRCA1–/–	mock	519	14	0.026975
DT40_BRCA2_mock_1	BRCA2–/–	mock	408	28	0.0686275
DT40_BRCA2_mock_2	BRCA2–/–	mock	446	16	0.0358744
DT40_BRCA2_mock_3	BRCA2–/–	mock	472	19	0.0402542
DT40_WT2_mock_1	WT2–/–	mock	61	0	0
DT40_WT2_mock_2	WT2–/–	mock	60	0	0
DT40_WT2_mock_3	WT2–/–	mock	66	2	0.030303
DT40_RAD51C_mock_1	RAD51C–/–	mock	398	31	0.0778894
DT40_RAD51C_mock_2	RAD51C–/–	mock	460	35	0.076087
DT40_RAD51C_mock_3	RAD51C–/–	mock	426	34	0.0798122
DT40_XRCC2_mock_1	XRCC2–/–	mock	541	36	0.0665434
DT40_XRCC2_mock_2	XRCC2–/–	mock	500	22	0.044
DT40_XRCC2_mock_3	XRCC2–/–	mock	499	31	0.0621242
DT40_XRCC3_mock_1	XRCC3–/–	mock	371	27	0.0727763
DT40_XRCC3_mock_2	XRCC3–/–	mock	448	30	0.0669643
DT40_XRCC3_mock_3	XRCC3–/–	mock	376	24	0.0638298
DT40_PALB2_mock_1	PALB2–/–	mock	518	37	0.0714286
DT40_PALB2_mock_2	PALB2–/–	mock	494	37	0.0748988
DT40_PALB2_mock_3	PALB2–/–	mock	512	29	0.0566406
Fig 4B
			observed			simulated
							Substitution in close pairs		Close mutation ratio
sample	genotype	Treatment	All substitutions	Substitutions in close pairs	Close mutation ratio	All substitutions	Mean	SD	Mean	SD
DLD1_WT_mock_1	WT	mock	9472	76	0.00802365	9472	9.09	3.15299	0.000959671	0.000332874
DLD1_WT_mock_2	WT	mock	11133	50	0.00449115	11133	11.65	3.33447	0.00104644	0.000299512
DLD1_WT_mock_3	WT	mock	12544	53	0.00422513	12544	15.9	3.79393	0.00126754	0.00030245
DLD1_WT_mock_4	WT	mock	8765	33	0.00376497	8765	7.73	2.72235	0.000881917	0.000310594
DLD1_WT_mock_5	WT	mock	13989	83	0.00593323	13989	19.53	3.67755	0.0013961	0.000262888
DLD1_BRCA2_mock_1	BRCA2–/–	mock	19920	193	0.00968876	19920	39.65	6.94477	0.00199046	0.000348633
DLD1_BRCA2_mock_2	BRCA2–/–	mock	25459	358	0.0140618	25459	62.79	8.11694	0.00246632	0.000318824
DLD1_BRCA2_mock_3	BRCA2–/–	mock	23343	315	0.0134944	23343	54.87	7.80916	0.0023506	0.00033454
DLD1_BRCA2_mock_4	BRCA2–/–	mock	16412	172	0.0104801	16412	26.65	5.34539	0.00162381	0.0003257
DLD1_BRCA2_mock_5	BRCA2–/–	mock	20547	254	0.0123619	20547	40.91	5.66059	0.00199104	0.000275495
Fig 4C
			Intermutational distances (total counts)
Genotype	Treatment	N	2	3	4	5	6	7	8	9	10	11	12	13	14	15	16	17	18	19	20	21	22	23	24	25	26	27	28	29	30	31	32	33	34	35	36	37	38	39	40	41	42	43	44	45	46	47	48
All HR mutants	mock	22	25	14	8	16	14	7	8	7	8	6	10	7	8	5	8	5	2	6	7	10	3	5	1	8	6	4	3	2	1	2	2	2	2	2	2	2	2	1	2	1	2	3	3	2	3	0	3
Fig 4D
Sample	Genotype	Treatment	All substitutions	Substitutions in close pairs	Close mutation ratio
DT40_BRCA1_mock_1	BRCA1–/–	mock	469	16	0.0341
DT40_BRCA1_mock_2	BRCA1–/–	mock	519	36	0.0694
DT40_BRCA1_mock_3	BRCA1–/–	mock	209	5	0.0239
DT40_BRCA1_mock_4	BRCA1–/–	mock	527	18	0.0342
DT40_BRCA1_mock_5	BRCA1–/–	mock	542	14	0.0258
DT40_BRCA1_mock_6	BRCA1–/–	mock	587	28	0.0477
DT40_BRCA1_mock_7	BRCA1–/–	mock	519	14	0.027
DT40_BRCA1_PCNAK164R_mock_1	BRCA1–/– PCNAK164R	mock	722	0	0
DT40_BRCA1_PCNAK164R_mock_2	BRCA1–/– PCNAK164R	mock	481	2	0.00416
DT40_BRCA1_PCNAK164R_mock_3	BRCA1–/– PCNAK164R	mock	516	0	0
DT40_BRCA1_POLH_mock_1	BRCA1–/– POLH–/–	mock	427	20	0.0468
DT40_BRCA1_POLH_mock_2	BRCA1–/– POLH–/–	mock	443	22	0.0497
DT40_BRCA1_POLH_mock_3	BRCA1–/– POLH–/–	mock	447	18	0.0403
DT40_BRCA1_POLK_mock_1	BRCA1–/– POLK–/–	mock	379	0	0
DT40_BRCA1_POLK_mock_2	BRCA1–/– POLK–/–	mock	536	45	0.084
DT40_BRCA1_POLK_mock_3	BRCA1–/– POLK–/–	mock	554	20	0.0361
Fig 4E
Sample	Genotype	Treatment	All substitutions	Substitutions in close pairs	Close mutation ratio
DT40_BRCA1_cisplatin_1	BRCA1–/–	cisplatin	1290	75	0.0581
DT40_BRCA1_cisplatin_2	BRCA1–/–	cisplatin	1543	77	0.0499
DT40_BRCA1_cisplatin_3	BRCA1–/–	cisplatin	2181	107	0.0491
DT40_BRCA1_cisplatin_4	BRCA1–/–	cisplatin	1407	71	0.0505
DT40_BRCA1_PCNAK164R_cisplatin_1	BRCA1–/– PCNAK164R	cisplatin	1285	34	0.0265
DT40_BRCA1_PCNAK164R_cisplatin_2	BRCA1–/– PCNAK164R	cisplatin	1014	20	0.0197
DT40_BRCA1_PCNAK164R_cisplatin_3	BRCA1–/– PCNAK164R	cisplatin	1232	16	0.013
DT40_BRCA1_POLH_cisplatin_1	BRCA1–/– POLH–/–	cisplatin	3936	254	0.0645
DT40_BRCA1_POLH_cisplatin_2	BRCA1–/– POLH–/–	cisplatin	4191	284	0.0678
DT40_BRCA1_POLH_cisplatin_3	BRCA1–/– POLH–/–	cisplatin	4652	289	0.0621
DT40_BRCA1_POLK_cisplatin_1	BRCA1–/– POLK–/–	cisplatin	840	41	0.0488
DT40_BRCA1_POLK_cisplatin_2	BRCA1–/– POLK–/–	cisplatin	1130	31	0.0274
[truncated: 52 more columns]

## Sheet: Fig 5
Fig 5B
	Relative position around the point mutation
Dinucleotide	-300	-299	-298	-297	-296	-295	-294	-293	-292	-291	-290	-289	-288	-287	-286	-285	-284	-283	-282	-281	-280	-279	-278	-277	-276	-275	-274	-273	-272	-271	-270	-269	-268	-267	-266	-265	-264	-263	-262	-261	-260	-259	-258	-257	-256	-255	-254	-253	-252
CC	58	43	49	48	47	47	48	56	60	45	40	39	41	41	38	34	47	40	57	60	45	50	47	40	46	49	48	55	51	52	50	50	46	53	49	42	35	44	51	57	46	49	42	33	43	45	48	41	47
GG	62	50	52	45	38	44	41	46	31	47	31	49	43	40	57	53	48	43	42	39	40	46	31	36	44	46	43	58	35	38	44	43	42	47	38	44	44	42	35	30	32	33	48	37	44	42	50	47	48
Fig 5C		See Table H in S1 Text
Fig 5D		See Table I in S1 Text
Fig 5D
Sample	Sig_Cisp_1	Sig_Cisp_2	Sig_CM	Sig_BG/HRD	Sig_CM relative contribution
DT40_BRCA1_cisplatin_1	345.074	567.312	127.666	246.625	0.0992213
DT40_BRCA1_cisplatin_2	494.087	724.788	125.398	170.495	0.0827839
DT40_BRCA1_cisplatin_3	748.385	1125.58	110.858	185.508	0.0510787
DT40_BRCA1_cisplatin_4	484.515	605.611	156.881	144.631	0.112731
DT40_BRCA1_PCNAK164R_cisplatin_1	507.884	448.105	6.95742	320.656	0.00542024
DT40_BRCA1_PCNAK164R_cisplatin_2	178.312	298.604	22.1899	513.993	0.021903
DT40_BRCA1_PCNAK164R_cisplatin_3	291.349	421.149	69.8054	448.338	0.0567227
DT40_BRCA1_POLK_cisplatin_1	105.648	258.646	86.6165	389.421	0.103074
DT40_BRCA1_POLK_cisplatin_2	81.7331	380.089	147.745	516.076	0.131254
[truncated: 551 more columns]

## Sheet: S1 Fig
S1A Fig		The histogram contains the values of column 15 from Supplementary Table S3, using the samples exposed to the mutagenic effects indicated on Fig1B and C.
S1B Fig		The dots on the figure were generated by randomly selecting as many positions on the Galgal4 chicken genome as found in the indicated mutagenic treatments, in 100 repetitions.
S1C and S1D Figs
			Insertion			Deletion
sample	genotype	treatment	All events	Events with a close substitution	Ratio	All events	Events with a close substitution	Ratio
DT40_WT_mock_1	WT	mock	4	0	0	1	1	1
DT40_WT_mock_2	WT	mock	5	0	0	1	0	0
DT40_WT_mock_3	WT	mock	5	1	0.2	1	1	1
DT40_WT_mock_4	WT	mock	4	0	0	4	0	0
DT40_WT_CPA_1	WT	cyclophosphamide	5	0	0	4	0	0
DT40_WT_CPA_2	WT	cyclophosphamide	1	0	0	2	0	0
DT40_WT_CPA_3	WT	cyclophosphamide	4	0	0	2	0	0
DT40_WT_cisplatin_1	WT	cisplatin	9	1	0.111111	12	3	0.25
DT40_WT_cisplatin_2	WT	cisplatin	13	3	0.230769	21	7	0.333333
DT40_WT_cisplatin_3	WT	cisplatin	22	2	0.0909091	24	9	0.375
DT40_WT_cisplatin_4	WT	cisplatin	20	1	0.05	56	18	0.321429
DT40_WT_cisplatin_5	WT	cisplatin	12	1	0.0833333	16	3	0.1875
DT40_WT_cisplatin_6	WT	cisplatin	9	1	0.111111	15	3	0.2
DT40_WT_cisplatin_7	WT	cisplatin	11	0	0	22	9	0.409091
DT40_WT_cisplatin_8	WT	cisplatin	19	2	0.105263	25	6	0.24
DT40_WT_MMS_1	WT	MMS	1	0	0	8	0	0
DT40_WT_MMS_2	WT	MMS	1	0	0	14	1	0.0714286
DT40_WT_MMS_3	WT	MMS	3	0	0	7	0	0
DT40_WT_MMS_4	WT	MMS	9	0	0	11	2	0.181818
DT40_WT_MMS_5	WT	MMS	7	0	0	4	0	0
DT40_WT_MMS_6	WT	MMS	0	0	NA	11	1	0.0909091
DT40_WT_UVC_1	WT	UV	27	11	0.407407	15	3	0.2
DT40_WT_UVC_2	WT	UV	31	10	0.322581	23	6	0.26087
DT40_WT_UVC_3	WT	UV	27	10	0.37037	13	3	0.230769
DT40_WT_UVC_4	WT	UV	23	6	0.26087	11	0	0
DT40_WT_UVC_5	WT	UV	18	2	0.111111	6	3	0.5
DT40_WT_UVC_6	WT	UV	27	11	0.407407	12	4	0.333333
DT40_MSH2_mock_1	msh2	mock	141	0	0	1167	7	0.00599829
DT40_MSH2_mock_2	msh2	mock	144	0	0	1342	10	0.00745156
DT40_BRCA1_mock_1	BRCA1	mock	7	1	0.142857	20	3	0.15
DT40_BRCA1_mock_2	BRCA1	mock	8	0	0	10	3	0.3
DT40_BRCA1_mock_3	BRCA1	mock	10	2	0.2	12	1	0.0833333
DT40_BRCA1_mock_4	BRCA1	mock	9	3	0.333333	19	3	0.157895
DT40_BRCA1_mock_5	BRCA1	mock	10	4	0.4	19	4	0.210526
DT40_BRCA1_mock_6	BRCA1	mock	7	2	0.285714	21	5	0.238095
DT40_BRCA1_mock_7	BRCA1	mock	10	3	0.3	16	4	0.25

## Sheet: S2 Fig
S2A Fig
	cisplatin		UVC		UVC
	Close pairs	All pairs	Close pairs	All pairs	Close pairs	All pairs
Non-primary & non-primary	11	583	62	2832	62	2832
Primary & non-primary	40	1530	119	6884	119	6884
Primary & primary	8	992	28	4157	28	4157
S2B Fig		The coordinates of the individual points on the plot are the values in columns 15 and 16 of Supplementary Table S3, filtered for UVC treated wild type samples
S2C Fig
Treatment	A>C	A>G	A>T	C>A	C>G	C>T	G>A	G>C	G>T	T>A	T>C	T>G
cisplatin	5	2	3	4	0	2	1	2	2	2	8	1
UVC	6	6	1	24	5	5	9	3	13	20	3	6
S2D Fig
			Intermutational distance (total counts for all DT40 WT samples with the indicated treatment)
Treatment	N	Copying the previous base?	2	3	4	5	6	7	8	9	10	11	12	13	14	15	16	17	18	19	20	21	22	23	24	25	26	27	28	29	30	31	32	33	34	35	36	37	38	39	40	41	42	43	44	45	46	47	48
cisplatin	8	NO	4	0	1	1	0	0	1	0	0	0	1	0	0	0	0	0	1	0	0	0	0	0	1	2	1	0	0	0	0	0	0	0	0	0	0	0	0	0	1	0	0	0	0	0	0	0	0
cisplatin	8	YES	3	2	4	3	0	2	1	0	0	0	0	0	0	0	0	0	0	0	0	0	0	0	0	0	0	0	0	0	0	0	0	0	0	0	0	0	0	0	0	0	0	0	0	0	0	0	0
UVC	6	NO	19	7	12	2	7	0	5	5	6	1	1	0	1	0	0	0	0	1	0	1	0	0	2	0	1	0	0	0	0	0	1	0	0	1	0	0	0	0	0	1	0	0	0	0	0	0	2
UVC	6	YES	38	15	13	6	1	3	3	5	0	0	1	0	0	0	0	0	0	0	0	0	1	1	1	0	0	0	0	0	0	0	0	0	0	0	0	1	0	0	0	0	0	0	0	0	0	0	0
[truncated: 52 more columns]

## Sheet: S3 Fig
S3A Fig
Sample	Genotype	Point mutation count
DT40_PCNAK164R_cisplatin_1	PCNAK164R	122
DT40_PCNAK164R_cisplatin_2	PCNAK164R	123
DT40_POLH_cisplatin_1	POLH	1581
DT40_POLH_cisplatin_2	POLH	1955
DT40_POLH_cisplatin_3	POLH	1325
DT40_POLK_cisplatin_1	POLK	710
DT40_POLK_cisplatin_2	POLK	617
DT40_POLK_cisplatin_3	POLK	757
DT40_WT_cisplatin_1	WT	332
DT40_WT_cisplatin_2	WT	340
DT40_WT_cisplatin_3	WT	408
DT40_WT_cisplatin_4	WT	595
DT40_WT_cisplatin_5	WT	325
DT40_WT_cisplatin_6	WT	331
DT40_WT_cisplatin_7	WT	299
DT40_WT_cisplatin_8	WT	476
TK6_WT_cisplatin_1	WT	2105
S3B Fig
			Average count of point mutations in the indicated triplet context
Genotype	Treatment	N	A[C>A]A	A[C>A]C	A[C>A]G	A[C>A]T	C[C>A]A	C[C>A]C	C[C>A]G	C[C>A]T	G[C>A]A	G[C>A]C	G[C>A]G	G[C>A]T	T[C>A]A	T[C>A]C	T[C>A]G	T[C>A]T	A[C>G]A	A[C>G]C	A[C>G]G	A[C>G]T	C[C>G]A	C[C>G]C	C[C>G]G	C[C>G]T	G[C>G]A	G[C>G]C	G[C>G]G	G[C>G]T	T[C>G]A	T[C>G]C	T[C>G]G	T[C>G]T	A[C>T]A	A[C>T]C	A[C>T]G	A[C>T]T	C[C>T]A	C[C>T]C	C[C>T]G	C[C>T]T	G[C>T]A	G[C>T]C	G[C>T]G	G[C>T]T	T[C>T]A	T[C>T]C	T[C>T]G
WT	cisplatin	8	7.55556	33.5556	0.555556	12.6667	13.7778	16.6667	1.11111	15.2222	9.55556	45.7778	0.888889	13.3333	9.77778	33.6667	0.777778	19	3.22222	2.44444	0.444444	3.55556	1.44444	2	0.777778	2.77778	1.77778	6.88889	0.666667	3	3.22222	2.66667	0.333333	7.44444	5	3.66667	4.77778	3.88889	7.22222	8.88889	2.55556	7.11111	9	5.55556	2.77778	4.88889	5.33333	5.55556	1.77778
POLH –/–	cisplatin	3	5.66667	197.333	0.333333	54.3333	9.66667	255	1.33333	32.6667	7	220.333	1	38	9.66667	351.667	1.33333	60	2.33333	4	0	3	2.33333	3.33333	0	2.33333	2.66667	4	0.333333	2.66667	4.33333	6.66667	0	5.33333	5.33333	6	1.33333	5.66667	4.33333	7	1.66667	14	9.66667	9	2.33333	10.3333	4.66667	10.3333	1.66667
POLK –/–	cisplatin	3	6.66667	54.3333	0	19	22.3333	32.3333	0.333333	25	10.3333	79	0.333333	24.6667	11.3333	52.6667	1.33333	32.6667	3	1	0.666667	2.66667	1.66667	1.66667	0.333333	3.33333	2.66667	1.33333	0.333333	1.66667	1.66667	3	0.333333	3	2.33333	1.66667	3.33333	4	6.33333	5.33333	0.333333	5	6.66667	3.33333	3	6.33333	5.33333	7.33333	2.33333
PCNA K164R	cisplatin	3	1.66667	12	0.333333	3	0.666667	9.66667	0	2.33333	1	12.3333	0.666667	3.33333	6	18.3333	0.333333	5	0.333333	0	0	0.333333	0.666667	0	0	0	0.333333	1	0	0.666667	0.666667	0.333333	0	1.33333	1.66667	1	1	0.333333	1.33333	1.66667	2	1.66667	2.33333	1.33333	2	0.333333	0.333333	1	2.33333
S3C Fig
				Intermutational distance (total counts for all DT40 WT samples with the indicated treatment)
Genotype	Treatment	N	Copying the previous base?	2	3	4	5	6	7	8	9	10	11	12	13	14	15	16	17	18	19	20	21	22	23	24	25	26	27	28	29	30	31	32	33	34	35	36	37	38	39	40	41	42	43	44	45	46	47
WT	cisplatin	8	NO	4	0	1	1	0	0	1	0	0	0	1	0	0	0	0	0	1	0	0	0	0	0	1	2	1	0	0	0	0	0	0	0	0	0	0	0	0	0	1	0	0	0	0	0	0	0
WT	cisplatin	8	YES	3	2	4	3	0	2	1	0	0	0	0	0	0	0	0	0	0	0	0	0	0	0	0	0	0	0	0	0	0	0	0	0	0	0	0	0	0	0	0	0	0	0	0	0	0	0
POLH –/–	cisplatin	3	NO	16	8	5	8	3	2	2	0	5	0	1	1	2	2	1	1	1	0	0	0	0	0	0	1	0	0	0	0	0	0	0	0	0	0	0	0	0	0	0	0	0	0	0	0	0	0
POLH –/–	cisplatin	3	YES	19	1	9	18	1	0	3	3	1	3	0	1	0	0	0	0	0	0	1	0	0	0	0	1	0	0	0	0	0	0	0	0	0	0	0	0	0	0	0	0	0	0	1	0	0	0
POLK –/–	cisplatin	3	NO	3	2	2	0	0	2	1	0	0	1	0	0	0	0	0	0	0	0	0	0	0	0	0	0	0	0	0	0	0	0	0	0	0	0	0	0	0	0	0	0	0	0	0	0	0	0
POLK –/–	cisplatin	3	YES	9	0	0	0	0	0	0	1	0	1	0	0	0	0	0	0	0	0	0	0	0	0	0	0	0	0	0	0	0	0	0	0	0	0	0	0	0	0	0	0	0	0	0	0	0	0
[truncated: 53 more columns]

## Sheet: S4 Fig
S4 Fig
Sample	Genotype	Treatment	All substitutions	Substitutions in close pairs	Close mutation ratio
DT40_WT_cisplatin_1	WT	cisplatin	332	12	0.0361
DT40_WT_cisplatin_2	WT	cisplatin	340	20	0.0588
DT40_WT_cisplatin_3	WT	cisplatin	408	8	0.0196
DT40_WT_cisplatin_4	WT	cisplatin	595	21	0.0353
DT40_WT_cisplatin_5	WT	cisplatin	325	14	0.0431
DT40_WT_cisplatin_6	WT	cisplatin	331	12	0.0363
DT40_WT_cisplatin_7	WT	cisplatin	299	16	0.0535
DT40_WT_cisplatin_8	WT	cisplatin	476	22	0.0462
DT40_POLH_cisplatin_1	POLH–/–	cisplatin	1581	110	0.0696
DT40_POLH_cisplatin_2	POLH–/–	cisplatin	1955	85	0.0435
DT40_POLH_cisplatin_3	POLH–/–	cisplatin	1325	66	0.0498
DT40_POLK_cisplatin_1	POLK–/–	cisplatin	710	17	0.0239
DT40_POLK_cisplatin_2	POLK–/–	cisplatin	617	6	0.00972
DT40_POLK_cisplatin_3	POLK–/–	cisplatin	757	28	0.037
DT40_PCNAK164R_cisplatin_1	PCNAK164R	cisplatin	122	2	0.0164
DT40_PCNAK164R_cisplatin_2	PCNAK164R	cisplatin	123	4	0.0325
DT40_PCNAK164R_cisplatin_3	PCNAK164R	cisplatin	136	0	0
Sample	Genotype	Treatment	All substitutions	Substitutions in close pairs	Close mutation ratio
DT40_BRCA1_mock_1	BRCA1–/–	mock	469	16	0.0341
DT40_BRCA1_mock_2	BRCA1–/–	mock	519	36	0.0694
DT40_BRCA1_mock_3	BRCA1–/–	mock	209	5	0.0239
DT40_BRCA1_mock_4	BRCA1–/–	mock	527	18	0.0342
DT40_BRCA1_mock_5	BRCA1–/–	mock	542	14	0.0258
DT40_BRCA1_mock_6	BRCA1–/–	mock	587	28	0.0477
DT40_BRCA1_mock_7	BRCA1–/–	mock	519	14	0.027
DT40_BRCA1_PCNAK164R_mock_1	BRCA1–/– PCNAK164R	mock	722	0	0
DT40_BRCA1_PCNAK164R_mock_2	BRCA1–/– PCNAK164R	mock	481	2	0.00416
DT40_BRCA1_PCNAK164R_mock_3	BRCA1–/– PCNAK164R	mock	516	0	0
DT40_BRCA1_POLH_mock_1	BRCA1–/– POLH–/–	mock	427	20	0.0468
DT40_BRCA1_POLH_mock_2	BRCA1–/– POLH–/–	mock	443	22	0.0497
DT40_BRCA1_POLH_mock_3	BRCA1–/– POLH–/–	mock	447	18	0.0403
DT40_BRCA1_POLK_mock_1	BRCA1–/– POLK–/–	mock	379	0	0
DT40_BRCA1_POLK_mock_2	BRCA1–/– POLK–/–	mock	536	45	0.084
DT40_BRCA1_POLK_mock_3	BRCA1–/– POLK–/–	mock	554	20	0.0361
Sample	Genotype	Treatment	All substitutions	Substitutions in close pairs	Close mutation ratio
DT40_BRCA1_cisplatin_1	BRCA1–/–	cisplatin	1290	75	0.0581
DT40_BRCA1_cisplatin_2	BRCA1–/–	cisplatin	1543	77	0.0499
DT40_BRCA1_cisplatin_3	BRCA1–/–	cisplatin	2181	107	0.0491
DT40_BRCA1_cisplatin_4	BRCA1–/–	cisplatin	1407	71	0.0505
DT40_BRCA1_PCNAK164R_cisplatin_1	BRCA1–/– PCNAK164R	cisplatin	1285	34	0.0265
DT40_BRCA1_PCNAK164R_cisplatin_2	BRCA1–/– PCNAK164R	cisplatin	1014	20	0.0197
DT40_BRCA1_PCNAK164R_cisplatin_3	BRCA1–/– PCNAK164R	cisplatin	1232	16	0.013
DT40_BRCA1_POLH_cisplatin_1	BRCA1–/– POLH–/–	cisplatin	3936	254	0.0645
DT40_BRCA1_POLH_cisplatin_2	BRCA1–/– POLH–/–	cisplatin	4191	284	0.0678
DT40_BRCA1_POLH_cisplatin_3	BRCA1–/– POLH–/–	cisplatin	4652	289	0.0621
DT40_BRCA1_POLK_cisplatin_1	BRCA1–/– POLK–/–	cisplatin	840	41	0.0488
DT40_BRCA1_POLK_cisplatin_2	BRCA1–/– POLK–/–	cisplatin	1130	31	0.0274

## Sheet: S5 Fig
S5A Fig
DT40						TK6						MCF10A						HepG2
cisplatin			mock			mock			cisplatin			cisplatin						cisplatin
0.00858802	0.00718622	0.00852145	0.0150336	0.0155067	0.0172142	0.00710585	0.00845012	0.00720952	0.00335016	0.00372885	0.00519775	0.00187525	0.00155561	0.00115171	0.00104429	0.00150325	0.00104118	0.00118939	0.00124783	0.000585549	0.00181834
S5B Fig
Group	Close mutation ratio	Sig_Cisp_C>A contribution
TK6	0.0349243	0.35755
TK6	0.0206561	0.332145
TK6	0.00755667	0.259228
HepG2	0.0146199	0.317911
HepG2	0.0169195	0.341589
HepG2	0.0144738	0.236473
HepG2	0.014414	0.200995
MCF10A	0.0109161	0.00504276
MCF10A	0.01314	0.0465625
MCF10A	0.0123638	0.00753844
MCF10A	0.01288	0.0419482
MCF10A	0.0108792	0.0605191
MCF10A	0.0104194	0.032586
S5C Fig
		Intermutational distances (total counts)
Genotype	Treatment	2	3	4	5	6	7	8	9	10	11	12	13	14	15	16	17	18	19	20	21	22	23	24	25	26	27	28	29	30	31	32	33	34	35	36	37	38	39	40	41	42	43	44	45	46	47	48	49
HepG2	cisplatin	70	32	19	12	15	9	13	10	5	7	3	4	0	3	5	7	6	2	7	0	0	2	0	1	1	0	2	2	0	2	1	0	1	2	1	2	4	0	0	0	1	0	1	1	0	0	1	0
MCF10A	cisplatin	49	11	6	9	7	7	8	8	8	2	5	5	5	3	7	2	6	2	1	2	1	1	2	0	0	0	2	0	1	1	0	0	1	0	0	0	2	0	2	1	1	0	0	2	2	1	0	0
TK6	cisplatin	8	2	2	1	0	1	0	1	3	1	1	0	0	0	0	1	1	1	0	1	0	0	0	0	0	0	0	0	0	0	0	0	0	0	0	0	0	0	0	0	0	0	1	0	0	0	0	0
[truncated: 51 more columns]

[truncated: 3 more sheets: S6 Fig, S7 Fig, S8 Fig]
